# Supplementary material for: Temporal Properties of Cardiorespiratory Coupling in Patients with Heart Failure During the Circadian Cycle
Source: Entropy (Basel). 2026 May 6;28(5):524. doi: 10.3390/e28050524 (PMC13205341; doi:10.3390/e28050524)
Supplement: Supplementary file 1 [file entropy-28-00524-s001.zip]

Archive with 2 entries (2 files):
- entropy-4150519-supplementary-Figures.pdf
- entropy-4150519-supplementary.pdf
